# Supplementary material for: The Protective Efficacy of Single-Dose Nasal Immunization with Cold-Adapted Live-Attenuated MERS-CoV Vaccine against Lethal MERS-CoV Infections in Mice
Source: Vaccines (Basel). 2023 Aug 10;11(8):1353. doi: 10.3390/vaccines11081353 (PMC10459767; doi:10.3390/vaccines11081353)
Supplement: Supplementary file 1 [file vaccines-11-01353-s001.zip]

Archive with 1 entries (1 files):
- vaccines-2507432-supplementary.pdf
